# Supplementary material for: Trichoderma asperellum and T. asperelloides: Comparative Genomic Study for Genes Implicated in Biocontrol and Biofertilizer Activities
Source: J Fungi (Basel). 2026 Jun 9;12(6):418. doi: 10.3390/jof12060418 (PMC13301806; doi:10.3390/jof12060418)
Supplement: Supplementary file 1 [file jof-12-00418-s001.zip]

Archive with 5 entries (5 files):
- Figure S1.pdf
- figure S2.pdf
- Figure S3.pdf
- Figure S4.pdf
- Figure S5.pdf
